# Supplementary material for: Patient reported outcome measures in spinal muscular atrophy and duchenne muscular dystrophy: review of instruments and their inclusion in clinical and regulatory processes
Source: Neurol Sci. 2026 Feb 13;47(3):254. doi: 10.1007/s10072-025-08600-1 (PMC12901088; doi:10.1007/s10072-025-08600-1)
Supplement: Supplementary file 1 — Supplementary file1 (XLSX 23 KB) [file 10072_2025_8600_MOESM1_ESM.xlsx]

## Sheet: clean
Instrument name	Therapeutic area	Type of Clinical Outcome Assessment (COA)	Source	Family	Validation (ref.)	MCID (ref)	Total Score system	Total Score system detail	Sub-score	Sub-score detail	1=Variant(e.g., short version, patient/proxy version, etc.) or 2=duplicate, 0=Original	Proxy reporting (1=PROM self-reported; 2=ObsROM reported by proxy, 3 = CROM reported by cargiver on her/his health)	Recall period for analysis	Number of items in PROM	CONTENT ANALYSIS	1. Mortality/survival	2. Blood and lymphatic system outcomes	3. Cardiac outcomes	4. Congenital, familial and genetic outcomes	5. Endocrine outcomes	6. Ear and labyrinth outcomes	7. Eye outcomes	8. Gastrointestinal outcomes	9. General outcomes	10. Hepatobiliary outcomes	11. Immune system outcomes	12. Infection and infestation outcomes	13. Injury and poisoning outcomes	14. Metabolism and nutrition outcomes	15. Musculoskeletal and connective tissue outcomes	16. Outcomes relating to neoplasms: benign, malignant and unspecified (including cysts and polyps)	17. Nervous system outcomes	18. Pregnancy, puerperium and perinatal outcomes	19. Renal and urinary outcomes	20. Reproductive system and breast outcomes	21. Psychiatric outcomes	22. Respiratory, thoracic and mediastinal outcomes	23. Skin and subcutaneous tissue outcomes	24. Vascular outcomes	25. Physical functioning	26. Social functioning	27. Role functioning	28. Emotional functioning/wellbeing	29. Cognitive functioning	30. Global quality of life	31. Perceived health status	32. Delivery of care	33. Personal circumstances	34. Economic
Spinal Muscular Atrophy Independence Scale - (SMAIS-ULM Self and Caregiver Report)	SMA	PROM	eprovide	Smais	Staunton 2020; Trundell 2021	Trundell D 2022	1		0			2	Last week	22	1																									22
Work Productivity and Activity Impairment Questionnaire: Spinal Muscular Atrophy, for Caregivers, Version 2 (WPAI:SMA-CG)	SMA	CROM	Reilly 1993	WPAI	Reilly 1993	Not found	1		0		2		Last week	6	1																											5						1
Pediatric Quality of Life Inventory™ (PedsQL™ self and cargiver)	General	PROM	Varni 2001; Varni 2003	PedsQL	Varni 2001	Hilliard 2013 (https://www.ncbi.nlm.nih.gov/books/NBK533982/table/cl.app5.tab1/)	1		2		0		Last week	23	1																									10	4	3	4	2
Pediatric Quality of Life Inventory™ Duchenne Muscular Dystrophy Module (PedsQL™ Duchenne Muscular Dystrophy Module)	DMD	PROM	eprovide	PedsQL	Uzark 2012	Not found	0		4		1	3	Last week	18	1															2										4	3	1	6				2
Pediatric Quality of Life Inventory™ 3.0 Neuromuscular Module (PedsQL™ 3.0 Neuromuscular Module)	Neuromuscolar disease	PROM	Davis 2010	PedsQL	Iannaccone 2009	Not found	1		3		1	3	Last week	25	1									2		1		1	3	3							1	1		4	3						3	2	1
Pediatric Quality of Life Inventory Multidimensional Fatigue Scale (PEDS QL Fatigue)	General	PROM	S. Messina 2019	PedsQL	Varni 2004	Not found	1		3		1		Last week	18	0
Patient reported Impact of symptoms in Spinal Muscular Atrophy (PRISM-SMA)	SMA	PROM	S. Messina 2019		Not found	Not found	Not found		Not found				Not found		0
Pediatric Evaluation of Disability Inventory Computer Adaptive Test (PEDI-CAT)	General	PROM	S. Messina 2019		Pasternak, A 2016	Not found	Not found		Not found				Not found	68	0
SOLE Questionnaire	Neuromuscolar disease	PROM	S. Messina 2019		Orcesi 2007	Not found	1		0				recently	32	1									1																15	9		1				6
Duchenne Muscular Dystrophy Quality of Life Measure (DMD-QoL)	DMD	PROM	eprovide		Powell 2021	Not found	1		3			3	Last week	14	1									2													1			3	3		5
Duchenne Muscular Dystrophy Impact Measure (DMD Impact Measure)	DMD	ObsROM	eprovide		Schwartz 2021	Not found	1		8				Not found	36	1																									14	1		12	9
Duchenne Muscular Dystrophy Caregiver Global Impression of change (DMD CaGI-C)	DMD	ObsROM	eprovide		Staunton 2021	Not found	1		0				Starting this trial and today	6	1									1																2	1		1			1
Duchenne Muscular Dystrophy Upper Limb Patient-Reported Outcome Measure (DMD Upper Limb PROM)	DMD	PROM	eprovide		K Klingels 2017	Not found	1		6				Not specified	32	1																									32
Work Productivity and Activity Impairment Questionnaire: Duchenne Muscular Dystrophy, Caregiver Version 2.0 (WPAI:DMD-CG)	DMD	CROM	eprovide	WPAI	Reilly 1993	Not found	1		0		2		Last week	6	1																											5						1
Life Satisfaction Index for Adolescents (LSI-A)	DMD	PROM	eprovide		Reid 1994, Simon 2017	Not found	1		0			1	Last week	45	1									1																4	10	4	24			1	1
Quality of Life in Neurological Disorders - Pediatric Cognitive Function (Neuro-QoL - Pediatric Cognitive Function)	Neuromuscolar disease	PROM	eprovide	NeuroQol	Lai 2015	Not found	1		0				Last week	14	1																											3		11
Quality of Life in Neurological Disorders – Pediatric Depression (Neuro-QoL - Pediatric Depression)	Neuromuscolar disease	PROM	eprovide	NeuroQol	Lai 2015	Not found	1		0				Last week	14	1																									1	2	1	10
Quality of Life in Neurological Disorders - Pediatric Fatigue (Neuro-QoL - Pediatric Fatigue)	Neuromuscolar disease	PROM	eprovide	NeuroQol	Lai 2015	Not found	1		0				Last week	11	1									2																4	1		3
Quality of Life in Neurological Disorders – Pediatric Anxiety (Neuro-QoL - Pediatric Anxiety)	Neuromuscolar disease	PROM	eprovide	NeuroQol	Lai 2015	Not found	1		0				Last week	19	1																										1	1	17
Quality of Life in Neurological Disorders – Pediatric Anger (Neuro-QoL - Pediatric Anger)	Neuromuscolar disease	PROM	eprovide	NeuroQol	Lai 2015	Not found	1		0				Last week	8	1																										6	1	1
Quality of Life in Neurological Disorders – Pediatric Pain (Neuro-QoL - Pediatric Pain)	Neuromuscolar disease	PROM	eprovide	NeuroQol	Lai 2015	Not found	1		0				Last week	10	1									3																4	1	1
Quality of Life in Neurological Disorders – Pediatric Social Reletionships (Neuro-QoL - Interaction with peers)	Neuromuscolar disease	PROM	eprovide	NeuroQol	Lai 2015	Not found	1		0				Last week	8	1																										8
Quality of Life in Neurological Disorders – Pediatric Stigma (Neuro-QoL - Stigma)	Neuromuscolar disease	PROM	eprovide	NeuroQol	Lai 2015	Not found	1		0				Last week	18	1																										11		7
Activity Limitations Questionnaire (ACTIVLIM)	Neuromuscolar disease	PROM	S. Messina 2019		Vandervelde 2007	Vandervelde 2009	1		0			1	Not found	22	1																									22
Assessment of caregiver experience with neuromuscular disease (ACEND)	Neuromuscolar disease	ObsROM	eprovide		Boyer 2006	Not found	1		7				Every day life	41	1																									23	5	4	4						5
Quality of Life in Neuromuscular Disease Questionnaire (QOL-NMD)	Neuromuscolar disease	PROM	eprovide		Dany 2017	Not found	1		4				Last 4 week	26	1									3										1						8	4		6	2	1	1
ABILHAND – Neuromuscular Disorders (ABILHAND – Neuromuscular Disorders)	Neuromuscolar disease	PROM	eprovide		Vandervelde 2010	Not found	1		0				Not found	22	1																									22
Individualized Neuromuscular Quality of Life Questionnaire (INQoL)	Neuromuscolar disease	PROM	eprovide		Vincent 2007	Not found	1		11				Now	45	1									6						4										9	10	1	9				3
PODCI ("Pediatric Outcomes Data Collection Instrument")	Neuromuscolar disease	PROM	E. Mercuri 2020		Murali 2020	Murali 2020	1		6			2	Not found	86	1									14																24	5	1	15				9	14
Fatigue Severity Scale (FSS)	General	PROM	eprovide		Valko 2008	Rooney 2019	1		0				Last week	9	1									4																2	1	1	1
PROMIS Fatigue SF 10a	General	PROM	eprovide	Promis	Cella 2005	Not found	1		0		1		Last week	10	1									3																4	1		1
PROMIS Fatigue SF 13a	General	PROM	eprovide	Promis	Cella 2005	Not found	1		2		0		Last week	13	1									5																5	1		1
Nottingham Health Profile	General	PROM	S. Messina 2019		Wann-Hansson 2008	Not found	1		0			1	Not specified	45	1									5																20	4	2	11	1
ZARIT BURDEN INTERVIEW (ZBI)”	General	CROM	S. Messina 2019		Kühnel 2020	Not found	1		0			2	Not specified	22	1									1																	3		13			1
ITQOL SF 47: Infant Toddler Quality of Life Questionnaire	General	ObsROM	S. Messina 2019		Jeanne 2012	Not found	1		0			2	Not specified	47	1									2																10	15		6	3		7
Family Crisis Oriented Personal Evaluation Scales (F-COPES)	General	CROM	S. Messina 2019		McCubbin 2007	Not found	1		0			3	Not specified	30	1																										14		6	6
Rosenberg Self-Esteem Scale	General	PROM	S. Messina 2019		Bagley · 1997	Not found	1		0			1	Not specified	10	1																												10
DUKE Health profile	General	PROM	S. Messina 2019		Parkerson 1990	Not found	1		10			1	Last week	17	1																									5	4		6	1
TSQM - Treatment Satisfaction Questionnaire for Medication	General	PROM	eprovide		Atkinson 2004	Not found	1		0			1	Last 3 week	14	1																									1				1			10
Spinal Muscular Atrophy Health Index (SMA-HI)	SMA	PROM	Zizzi 2021; Sansone 2021		Zizzi 2021	Mazzella 2022	Not found		Not found			1	Not found	29	0
Duchenne Muscular Dystrophy Health Index (DMD-HI)	DMD	PROM	eprovide	Health index	https://www.mdaconference.org/abstract-library/the-dmd-hi-dmdcr-hi-development-and-validation-of-two-novel-duchenne-muscular-dystrophy-outcome-measures/	Not found	Not found		Not found				Not found		0
Duchenne Muscular Dystrophy Caregiver Reported Health Index (DMDCR-HI)	DMD	CROM	eprovide	Health index	https://www.mdaconference.org/abstract-library/the-dmd-hi-dmdcr-hi-development-and-validation-of-two-novel-duchenne-muscular-dystrophy-outcome-measures/	Not found	Not found		Not found				Not found		0
Parent Assessment of Swallowing Ability (PASA)	Neuromuscolar disease	ObsROM	Expert clinician opinion		Bell 2019	Not found	1		0			2	Not found	33	1								3						17								6						7
Satisfaction with Life Scale	General	PROM	S. Messina 2019		Lopez-Ortega 2016	Not found	1		0				Not specified	5	1																												5
Autoquestionnaire Qualité de Vie Enfant Imagé (AUQEI)	General	PROM	S. Vaidya 2018		Assumpcao jr 2000	Not found	1		0				Not specified	26	1																									4	12	2	5				3
Reliability of Spinal Muscular Atrophy Functional Rating Scale (SMAFRS)	SMA	PROM	Wu 2022		Sadjadi 2023	Not found	1		0				day to day activites	10	1														1								1			8
Health Questionnaire (EQ-5D)	General	PROM	Huan Xu 2023		Moradi 2022; Pickard 2007	Hu 2020; Pickard 2007	0		2				Today	6	1									1																3			1			1
KIDSCREEN-52	General	PROM	S. Messina 2019	KIDSCREEN	Robitail 2007	Not found	1		4			3	Last week	52	1									2																2	16		22	1		1		8
KIDSCREEN-27	General	PROM	eprovide	KIDSCREEN	Robitail 2007	Not found	1		2			3	Last week	27	1									2																2	9		9			1		4
KIDSCREEN-10	General	PROM	eprovide	KIDSCREEN	Müller 2020	Not found	1		0			3	Last week	10	1									1																	4	1	3	1
																		17.0632
[truncated: 4 more columns]
