# Supplementary material for: Patient reported outcome measures in spinal muscular atrophy and duchenne muscular dystrophy: review of instruments and their inclusion in clinical and regulatory processes
Source: Neurol Sci. 2026 Feb 13;47(3):254. doi: 10.1007/s10072-025-08600-1 (PMC12901088; doi:10.1007/s10072-025-08600-1)
Supplement: Supplementary file 2 — Supplementary file2 (XLSX 69 KB) [file 10072_2025_8600_MOESM2_ESM.xlsx]

## Sheet: Supplementary table 1
Name of measurements	Product (molecule)	Clinical trial	Type of COA	Type of endpoint	Outcome	Specificity	Study pubblication reference	EPAR reference
Clinical Global Impression - Change (CGI-C)	Spinraza (nusinersen)	NCT02292537 (CHERISH)	ObsRO	Tertiary	N.A.			EMA/289068/2017
Pediatric Quality of Life Inventory - Neuromuscolar module 3.0 (PedsQL-NM)	Spinraza (nusinersen)	NCT02292537 (CHERISH)	PRO (5-18yo) ObsRO (2-18yo)	Tertiary	HRQOL: neuromuscular disease, communication, family resources	SMA, DMD
	Evrysdi (risdiplam)	NCT02908685 (SUNFISH)	PRO (8-18yo)	Exploratory
Pediatric Quality of Life Inventory - Generic Score 4.0 (PedsQL-GS)	Spinraza (nusinersen)	NCT02292537 (CHERISH)	PRO (5-18yo) ObsRO (2-18yo)	Tertiary	HRQOL: physical, emotional, social and school functioning
	Evrysdi (risdiplam)	NCT02908685 (SUNFISH)	PRO (≥ 8yo)	Exploratory
	Traslarna (ataluren)	NCT00592553 (007)	PRO ObsRO	Secondary				EMA/CHMP/369266/2014
Assessment of Caregiver Experience with Neuromuscular Disease (ACEND)	Spinraza (nusinersen)	NCT02292537 (CHERISH)	CRO	Tertiary	Physical impact (including feeding/grooming/dressing, sitting/play, transfers, and mobility) and general caregiver impact (including time, emotion, and finance)	Neuromuscular
Infant Toddler Quality of Life Questionnaire - Short Form (ITQOL-SF47)	Evrysdi (risdiplam)	NCT02913482 (FIREFISH)	ObsRO (2m-5yo) CRO	Exploratory	Parent/caregiver-rated infant health status and impact on the parent/caregiver. Domains of: physical abilities, growth abilities, growth and development, bodily pain, temperament and moods, general health perception; overall health and family cohesion single item scales; and parent emotional impact, parent time impact		Darras et al. 2021 (DOI:10.1056/NEJMoa210204)
Spinal Muscular Atrophy Independence Scale (SMAIS)	Evrysdi (risdiplam)	NCT02908685 (SUNFISH)	PRO (≥12yo) ObsRO	Secondary (12 month-treatment) Exploratory (beyond 12 months treatment)	Function-related independence: the amount of assistance required from another individual to perform daily activities such as eating, or transferring to/from their wheelchair.	SMA	Mercuri et al. 2022 (DOI:10.1016/S1474-4422(21)00367-7) Oskoui et al. 2023 (DOI: 10.1007/s00415-023-11560-1)	EMA/1216061/2021
EuroQoL-5Dimension-5Livel (EQ-5D-5L)	Evrysdi (risdiplam)	NCT02908685 (SUNFISH)	PRO (≥12yo) ObsRO	Exploratory	Health status to calculate a health utility score for use in health economic analysis, assessing mobility, self-care, usual activities, pain/discomfort, and anxiety/depression, and overall health status.
Work Productivity and Activity Impairment: Caregiver for SMA (WPAI:CG-SMA)	Evrysdi (risdiplam)	NCT02908685 (SUNFISH)	CRO	Exploratory	Occupational work productivity and activity impairment of parents of individuals with SMA: employment status; hours missed due to patient caregiving; hours missed due to other reasons; hours actually worked; work productivity due to caregiving (presenteeism) and regular daily activities.	SMA
Taste questionnaire	Evrysdi (risdiplam)	NCT02908685 (SUNFISH)	PRO (≥ 6yo)	Exploratory	Taste of the study drug
Pediatric Quality of Life Inventory - Multidimentional Fatigue Scale (PedsQL-MFS)	Traslarna (ataluren)	NCT00592553 (007)	PRO ObsRO	Secondary	HRQL: General Fatigue, Sleep/Rest Fatigue and Cognitive Fatigue
Treatment Satisfaction Questionnaire for Medication (TSQM)	Traslarna (ataluren)	NCT00592553 (007)	ObsRO	Secondary	Treatment satisfaction with drug: effectiveness, side effects, convenience and global satisfaction
Pediatric Outcomes Data Collection Instrument (PODCI)	Traslarna (ataluren)	NCT01826487 (020)	N/A	Other	HRQL: Transfers/Basic Mobility domain assesses difficulty experienced in performing routine motor activities in daily life. Sports/Physical Functioning domain assesses difficulty encountered in participating in more active recreational activities		McDonald et al. 2017 (DOI:10.1016/S0140-6736(17)31611-2)	EMA/CHMP/738638/2016
		NCT02090959 (020e)	ObsRO	Secondary
Activity of daily living (ADL)/Disease status survey (DSS)	Traslarna (ataluren)	NCT01826487 (020)	PRO ObsRO	Other	Identification of any activities of daily living (eg ambulation, balance, personal hygiene/grooming, dressing and undressing, selffeeding, using the bathroom, handwriting, school performance, behaviour, or energy level) or symptoms that were affected by the patient’s disease; then report of any changes in those activities/symptoms, within a range of categories (physical functioning, general energ…		McDonald et al. 2017 (DOI:10.1016/S0140-6736(17)31611-2)
		NCT02090959 (020e)	PRO ObsRO	Secondary
Disease Status Surveys (DSS)	Traslarna (ataluren)	NCT01557400 (019)	PRO ObsRO	Secondary	Changes in disease status			EMA/616402/2019
